# Supplementary material for: Texture is encoded in precise temporal spiking patterns in primate somatosensory cortex
Source: Nat Commun. 2022 Mar 14;13:1311. doi: 10.1038/s41467-022-28873-w (PMC8921276; doi:10.1038/s41467-022-28873-w)
Supplement: Supplementary file 4 — Source Data [file 41467_2022_28873_MOESM4_ESM.zip]

Archive with 8 entries (8 files):
- textureCorticalResponses.mat
- __MACOSX/._textureCorticalResponses.mat
- texturePeripheralResponses.mat
- __MACOSX/._texturePeripheralResponses.mat
- psychophysicalData.mat
- __MACOSX/._psychophysicalData.mat
- classificationresults.mat
- __MACOSX/._classificationresults.mat
